# Supplementary material for: Diagnostic Utility of Upper Airway Ultrasonography in Adults with Suspected Obstructive Sleep Apnea: A Systematic Review
Source: J Clin Med. 2026 May 12;15(10):3720. doi: 10.3390/jcm15103720 (PMC13207290; doi:10.3390/jcm15103720)
Supplement: Supplementary file 1 [file jcm-15-03720-s001.zip]

Archive with 2 entries (2 files):
- File S1. PRISMA_2020_abstract_checklist_090426.pdf
- File S2. PRISMA_2020_checklist_090426.pdf
